# Supplementary material for: Discovery of the Key Mutation Site Influencing the Thermostability of Thermomyces lanuginosus Lipase by Rosetta Design Programs
Source: Int J Mol Sci. 2022 Aug 11;23(16):8963. doi: 10.3390/ijms23168963 (PMC9408933; doi:10.3390/ijms23168963)
Supplement: Supplementary file 1 [file ijms-23-08963-s001.zip]

Archive with 1 entries (1 files):
- ijms-1841987-supplementary.pdf
